# Supplementary material for: Characterising Carbon Monoxide Household Exposure and Health Impacts in High- and Middle-Income Countries—A Rapid Literature Review, 2010–2024
Source: Int J Environ Res Public Health. 2025 Jan 15;22(1):110. doi: 10.3390/ijerph22010110 (PMC11764952; doi:10.3390/ijerph22010110)
Supplement: Supplementary file 1 [file ijerph-22-00110-s001.zip]

Archive with 2 entries (2 files):
- Supplementary_2_PRISMA_2020_checklist.pdf
- Supplementary_material_1.pdf
